# Supplementary material for: Genomic Characterization of the Titan-like Cell Producing Naganishia tulchinskyi, the First Novel Eukaryote Isolated from the International Space Station
Source: J Fungi (Basel). 2022 Feb 8;8(2):165. doi: 10.3390/jof8020165 (PMC8875396; doi:10.3390/jof8020165)
Supplement: Supplementary file 1 [file jof-08-00165-s001.zip]

Archive with 1 entries (1 files):
- 6. jof-1548677-suppl updated.pdf
